# Supplementary material for: Potential of Pumpkin Pulp Carotenoid Extract in the Prevention of Doxorubicin-Induced Cardiotoxicity
Source: Pharmaceutics. 2025 Jul 28;17(8):977. doi: 10.3390/pharmaceutics17080977 (PMC12389520; doi:10.3390/pharmaceutics17080977)
Supplement: Supplementary file 1 [file pharmaceutics-17-00977-s001.zip]

Archive with 13 entries (12 files):
- pharmaceutics-3760615-supplementary/ALL FIGURES/
- pharmaceutics-3760615-supplementary/ALL FIGURES/Sup1.jpg
- pharmaceutics-3760615-supplementary/ALL FIGURES/Sup1A.tif
- pharmaceutics-3760615-supplementary/ALL FIGURES/Sup1B.tif
- pharmaceutics-3760615-supplementary/ALL FIGURES/Sup1C.tif
- pharmaceutics-3760615-supplementary/ALL FIGURES/Sup2.jpg
- pharmaceutics-3760615-supplementary/ALL FIGURES/Sup2A.tif
- pharmaceutics-3760615-supplementary/ALL FIGURES/Sup2B.tif
- pharmaceutics-3760615-supplementary/ALL FIGURES/Sup2C.tif
- pharmaceutics-3760615-supplementary/ALL FIGURES/Sup3.jpg
- pharmaceutics-3760615-supplementary/ALL FIGURES/Sup3A.tif
- pharmaceutics-3760615-supplementary/ALL FIGURES/Sup3B.tif
- pharmaceutics-3760615-supplementary/ALL FIGURES/Sup3C.tif
